# Supplementary material for: Identification of neutral biochemical network models from time series data
Source: BMC Syst Biol. 2009 May 5;3:47. doi: 10.1186/1752-0509-3-47 (PMC2694766; doi:10.1186/1752-0509-3-47)
Supplement: Additional file 2 — Optimization algorithm implementation. This additional file provide the Matlab scripts of the optimization algorithm proposed in the main text. [file 1752-0509-3-47-S2.zip]

Archive with 29 entries (29 files):
- central_diff.m
- EigenSpace_cons1.m
- EigenSpace_of1.asv
- EigenSpace_of1.m
- EO_child1.asv
- EO_child1.m
- EO_child2.asv
- EO_child2.m
- EO_child3.m
- EO_mainf.asv
- EO_mainf.m
- EO_maintest.m
- ES_test.asv
- ES_test.m
- example_target.mat
- example_ts.mat
- Marcooo.mat
- new_lact_filtered1.mat
- Ssystem_jacobian.m
- ssystem_set.m
- SsystemSym.m
- target.mat
- topology_fit.m
- webpage.asv
- webpage.html
- webpage.m
- webpage.png
- webpage_01.png
- hessian_decoupled.m
