# Supplementary material for: Identification of neutral biochemical network models from time series data
Source: BMC Syst Biol. 2009 May 5;3:47. doi: 10.1186/1752-0509-3-47 (PMC2694766; doi:10.1186/1752-0509-3-47)
Supplement: Additional file 2 — Optimization algorithm implementation. This additional file provide the Matlab scripts of the optimization algorithm proposed in the main text. [file 1752-0509-3-47-S2.zip › EigenSpace_cons1.m]

function [c,ceq,grad,Gceq]=EigenSpace_cons1(fi,paramet,S)

C=paramet.Cd;
EigS=paramet.EigSd;
Ws=paramet.MPEd;
nm=length(fi);
np=length(S);
v_aux=exp(EigS*fi);
c=-S - exp(EigS*fi);
aux1=C*EigS;
vp=aux1*fi;
c(np+1)=-exp(vp(1)) ;
c(np+2)=exp(vp(1)) - paramet.ubB;
c(np+3:np+1+nm)=vp(2:end) - paramet.ubk;
c(np+2+nm:np+2*nm)=-vp(2:end) + paramet.lbk;

[a,nmp]=size(paramet.Lp);
vprod=paramet.Cp*log(S+exp(EigS*fi));
c(np+2*nmp + 1)=-exp(vprod(1));
c(np+2*nmp + 2)=exp(vprod(1)) - paramet.ubB;
c(np+2*nmp + 3:np + 3*nmp + 1)=vprod(2:end) - paramet.ubk;
c(np + 3*nmp + 2:np + 4*nmp )=-vprod(2:end) + paramet.lbk;

%c(np + 4*nm +1:2*np + 4*nm)=S + exp(EigS*fi) - paramet.k*abs(S);

ceq=[];
Gceq=[];
if nargout > 1
    for i=1:nm
        grad(i,1:np)=-exp(EigS*fi).*EigS(:,i);
        if ~isempty( find(log(S+exp(EigS*fi)) == 0) ) 
            aux2(:,i)=(1./((S+exp(EigS*fi))) ).*(exp(EigS*fi)).*EigS(:,i);
       else
           aux2(:,i)=(1./(log(S+exp(EigS*fi))) ).*(exp(EigS*fi)).*EigS(:,i);
       end
        
       %grad(i,np + 4*nm +1:2*np + 4*nm)=exp(EigS*fi).*EigS(:,i); 
    end
    grad(:,1+np)=c(np+1)*aux1(1,:);
    grad(:,2+np)=c(np+2)*aux1(1,:);
    grad(:,np+3:np+1+nm)=(aux1(2:end,:))';
    grad(:,np+2+nm:np+2*nm)=(-aux1(2:end,:))';
    
    grad(:,1+np+2*nmp)=( paramet.Cp(1,:)*aux2 )';
    grad(:,2+np+2*nmp)=( -paramet.Cp(1,:)*aux2 )';
    grad(:,np+3+2*nmp:np+1+3*nmp)=( paramet.Cp(2:end,:)*aux2 )';
    grad(:,np+2+3*nmp:np+4*nmp)=(-paramet.Cp(2:end,:)*aux2 )';
    
    
    
end
