# Supplementary material for: Identification of neutral biochemical network models from time series data
Source: BMC Syst Biol. 2009 May 5;3:47. doi: 10.1186/1752-0509-3-47 (PMC2694766; doi:10.1186/1752-0509-3-47)
Supplement: Additional file 2 — Optimization algorithm implementation. This additional file provide the Matlab scripts of the optimization algorithm proposed in the main text. [file 1752-0509-3-47-S2.zip › EigenSpace_of1.m]

function [lof,grad]=EigenSpace_of1(fi,paramet,S)

nm=length(fi);
np=length(S);
v_aux=exp(paramet.EigSd*fi);
delta=paramet.MPEp*log(S + v_aux);
ss=exp(paramet.EigSp*delta) - exp(paramet.EigSd*fi);
of= ( (S - ss)'*(S - ss) );
lof=log(of);
if nargout > 1
    
    for i=1:nm
        dd=paramet.MPEp*( (1./(S + exp(paramet.EigSd*fi) )).*exp(paramet.EigSd*fi).*paramet.EigSd(:,i) );
        dss=( exp(paramet.EigSp*delta).*(paramet.EigSp*dd) ) - ( exp(paramet.EigSd*fi).*paramet.EigSd(:,i) );
        grad(i)=(1/of)*(-dss)'*(S - ss);
    end
end

        
        
        
    
