# Supplementary material for: Identification of neutral biochemical network models from time series data
Source: BMC Syst Biol. 2009 May 5;3:47. doi: 10.1186/1752-0509-3-47 (PMC2694766; doi:10.1186/1752-0509-3-47)
Supplement: Additional file 2 — Optimization algorithm implementation. This additional file provide the Matlab scripts of the optimization algorithm proposed in the main text. [file 1752-0509-3-47-S2.zip › EO_child1.asv]

function [result]=EO_child1(X,S,paramet)
% inputs: 
%         X(:,:) -> matriz of time series - each column is a time series of a
%         metabolite
%         S(:,i) -> Vector of Slope of the current metabolite i
%         met1   -> vector metabolites in the equation. e.g: [1 2 3 4] represents metabolites 1,2,3,4.
%         int1   -> Vector of intial values for beta and metabolites - e.g: [10 0.001 0.001 0.001 0.001]
%         lbv    -> low boundary value of the kinetic parameters h
%         ubv    -> up  boundary value of the kinetic parameters h
%         lbB    -> low boundary value of the beta
%         ubB    -> up boundary value of the beta


[np,nm]=size(X);

%----------------------------------------
A=[];%linear constraints                |
b=[];%linear constraints                |
Aeq=[];%linear constraints equalities   |
beq=[];%linear constraints equalities   |

%----------------------------------------

if paramet.alfat == 0 | paramet.betat == 0
    if paramet.alfat == 0
   
        aux=find(S < 0);
        np1=length(aux);
        Ld(1:np1,1)=1;
        Ld(:,2:length(paramet.metd)+1)=log(X(aux,paramet.metd));
        paramet.Cd=inv(Ld'*Ld + paramet.reg*eye(length(paramet.metd)+1)) * Ld';
        vd=paramet.Cd*log(-S(aux));
        beta=exp(vd(1));
        h(1:nm)=0;
        h(paramet.metd)=vd(2:end);
        g(1:nm)=0;
        alfa=0;
    else
        aux=find(S > 0);
        np1=length(aux);
        Lp(1:np1,1)=1;
        Lp(:,2:length(paramet.metp)+1)=log(X(aux,paramet.metp));
        paramet.Cp=inv(Lp'*Lp + paramet.reg*eye(length(paramet.metp)+1)) * Lp';
        vp=paramet.Cp*log(S(aux));
        alfa=exp(vp(1));
        g(1:nm)=0;
        g(paramet.metp)=vp(2:end);
        h(1:nm)=0;
        beta=0;
    end
    res=ssystem_set( alfa,g,beta,h,X);
    result.TP=ssystem_set( alfa,g,0,h,X);
    result.TD=ssystem_set( 0,g,beta,h,X);
    error=(res-S)'*(res-S);
    result.alfa=alfa;
    result.beta=beta;
    result.g=g;
    result.h=h;
    result.error=error;
    result.points=res;
else
%**********Degradation term matrix***********************************
    nvd=length(paramet.metd)+1;
    lb(1:nvd)=paramet.lbfi;
    ub(1:nvd)=paramet.ubfi;
    Ld(1:np,1)=1;
    Ld(:,2:nvd)=log(X(:,paramet.metd));
    Cd=inv(Ld'*Ld + paramet.reg*eye(nvd)) * Ld';
    Wd=Ld*Cd;
    [EVd,EDd]=eig(Wd);
    EigSd=EVd(:,find(abs(abs(diag(EDd)) - 1)  < 1e-2));
    paramet.MPEd=inv(EigSd'*EigSd)*EigSd';
    paramet.Ld=Ld;
    paramet.Wd=Wd;
    paramet.EigSd=EigSd;
    paramet.Cd=Cd;
%********************************************************************
%**********Production term matrix***********************************
    Lp(1:np,1)=1;
    Lp(:,2:length(paramet.metp)+1)=log(X(:,paramet.metp));
    Cp=inv(Lp'*Lp + paramet.reg*eye(length(paramet.metp)+1)) * Lp';
    Wp=Lp*Cp;
    [EVp,EDp]=eig(Wp);
    EigSp=EVp(:,find(abs(abs(diag(EDp)) - 1)  < 1e-2));
    paramet.MPEp=inv(EigSp'*EigSp)*EigSp';
    paramet.Lp=Lp;
    paramet.Wp=Wp;
    paramet.EigSp=EigSp;
    paramet.Cp=Cp;
%********************************************************************

    int=EO_child2(X,S,paramet);%initial optimization point
    
    options=optimset('LargeScale','off','GradObj','on','GradConstr','on','Hessian','off','Display','iter','MaxIter',paramet.iter,'TolFun',1e-10,'LevenbergMarquardt','on','TolXInteger',1e-10...
        ,'DiffMinChange',1e-2,'MaxFunEvals',1e8,'Diagnostics','off','FunValCheck','on','TolX',1e-10);warning off;%'PlotFcns', {@optimplotx @optimplotfval @optimplotresnorm @optimplotstepsize }
    [par,FVAL,EXITFLAG,OUTPUT,LAMBDA,GRAD,HESSIAN]= fmincon(@(fi) EigenSpace_of1(fi,paramet,S),int,A,b,Aeq,beq,lb,ub,@(fi) EigenSpace_cons1(fi,paramet,S),options); %@
    [result]=EO_child3(par,X,S,paramet);
end
