# Supplementary material for: Identification of neutral biochemical network models from time series data
Source: BMC Syst Biol. 2009 May 5;3:47. doi: 10.1186/1752-0509-3-47 (PMC2694766; doi:10.1186/1752-0509-3-47)
Supplement: Additional file 2 — Optimization algorithm implementation. This additional file provide the Matlab scripts of the optimization algorithm proposed in the main text. [file 1752-0509-3-47-S2.zip › EO_child2.asv]

function [fi]=EO_child2(X,S,paramet)
[np,nm]=size(X);
eps=1;
fi=paramet.MPEd*log(eps + abs(S));
vd=paramet.Cd*paramet.EigSd*fi;
a1=exp(vd(1)) > 0;
a2=exp(vd(1)) < paramet.ubB;
a3=vd(2:end) < paramet.ubk;
a4=vd(2:end) > paramet.lbk;
beta=exp(vd(1));
h(1:nm)=0;
h(paramet.metd)=vd(2:end);
aux1=(S + ssystem_set( 0,zeros(1,nm),-beta,h,X) );
yd=log( aux1 );
vp=paramet.Cp*yd;
b1=exp(vp(1)) > 0;
b2=exp(vp(1)) < paramet.ubB;
b3=vp(2:end) < paramet.ubk;
b4=vp(2:end) > paramet.lbk;

while ~isempty( find( (S + exp(paramet.EigSd*fi)) < 0 ) ) | ~a1 | ~a2 | ~isempty(find(a3 == 0)) | ~isempty(find(a4 == 0)) | ~b1 | ~b2 | ~isempty(find(b3 == 0)) | ~isempty(find(b4 == 0))
    eps=eps+1S;
    fi=paramet.MPEd*log(eps + abs(S));
    vd=paramet.Cd*paramet.EigSd*fi;
    a1=exp(vd(1)) > 0;
    a2=exp(vd(1)) < paramet.ubB;
    a3=vd(2:end) < paramet.ubk;
    a4=vd(2:end) > paramet.lbk;
    beta=exp(vd(1));
    h(1:nm)=0;
    h(paramet.metd)=vd(2:end);
    aux1=(S + ssystem_set( 0,zeros(1,nm),-beta,h,X) );
    yd=log( aux1 );
    vp=paramet.Cp*yd;
    b1=exp(vp(1)) > 0;
    b2=exp(vp(1)) < paramet.ubB;
    b3=vp(2:end) < paramet.ubk;
    b4=vp(2:end) > paramet.lbk;

end
