# Supplementary material for: Identification of neutral biochemical network models from time series data
Source: BMC Syst Biol. 2009 May 5;3:47. doi: 10.1186/1752-0509-3-47 (PMC2694766; doi:10.1186/1752-0509-3-47)
Supplement: Additional file 2 — Optimization algorithm implementation. This additional file provide the Matlab scripts of the optimization algorithm proposed in the main text. [file 1752-0509-3-47-S2.zip › EO_child3.m]

function [result]=EO_child3(par,X,S,paramet)

[np,nm]=size(X);
vd=paramet.Cd*paramet.EigSd*par;
beta=exp(vd(1));
h(1:nm)=0;
h(paramet.metd)=vd(2:end);
aux1=(S + ssystem_set( 0,zeros(1,nm),-beta,h,X) );
yd=log( aux1 );
bd=paramet.Cp*yd;
g(1:nm)=0;
g(paramet.metp)=bd(2:end)';
alfa=exp( bd(1) );
res=ssystem_set( alfa,g,beta,h,X);
result.TP=ssystem_set( alfa,g,0,h,X);
result.TD=ssystem_set( 0,g,beta,h,X);
error=(res-S)'*(res-S);
result.alfa=alfa;
result.beta=beta;
result.g=g;
result.h=h;
result.error=error;
result.points=res;
