# Supplementary material for: Identification of neutral biochemical network models from time series data
Source: BMC Syst Biol. 2009 May 5;3:47. doi: 10.1186/1752-0509-3-47 (PMC2694766; doi:10.1186/1752-0509-3-47)
Supplement: Additional file 2 — Optimization algorithm implementation. This additional file provide the Matlab scripts of the optimization algorithm proposed in the main text. [file 1752-0509-3-47-S2.zip › EO_mainf.asv]

function result=EO_mainf(X,SS,paramet)
%INPUT
% signal - matrix formed by the metabolite time series(firt column=time; )
%der - matrix formed by the metabolite slope points(derivatives)
%paramet - structure
%paramet.met -  metabolites that make part of the optimization process(default: all metabolites of the matrix signal)
%paramet.ubB - upper bounder for Beta(default=100)
%paramet.lbB - lower bounder for Beta(default=0.1)
%paramet.ubH - upper bounder for h's(default=-2)
%paramet.lbH - lower bounder for h's(default=2)
%paramet.iter - number of iterations of the optimization algorithm(default=200)
%paramet.n_model - number of models created by the algorithm
%update 09/10/2009
X=X+0.1;
[np,nm]=size(X);
if nargin < 3
    paramet.iter=10;
    paramet.ubfi=1000;
    paramet.lbfi=-1000;
    paramet.ubB=300;
    paramet.ubk=2;
    paramet.lbk=-2;
    paramet.int=[];
    paramet.k=1;
    paremet.H=ones(nm,nm);
    paremet.G=ones(nm,nm);
    paramet.alfat=ones(1,nm);
    paramet.betat=ones(1,nm);
else
    if ~isfield(paramet,'iter')
        paramet.iter=10;
    end
    if ~isfield(paramet,'ubfi')
        paramet.ubfi=600;
    end
    if ~isfield(paramet,'lbfi')
        paramet.lbfi=-100;
    end
    if ~isfield(paramet,'ubB')
        paramet.ubB=300;
    end
    if ~isfield(paramet,'ubk')
        paramet.ubk=1.5;
    end
    if ~isfield(paramet,'lbk')
        paramet.lbk=-1.5;
    end
    if ~isfield(paramet,'G')
        paramet.G=ones(nm,nm);
    end
    if ~isfield(paramet,'H')
        paramet.H=ones(nm,nm);
    end
    if ~isfield(paramet,'reg')
        paramet.reg=0.0000001;
    end
    if ~isfield(paramet,'B')
        paramet.B=ones(1,nm);
    end
    if ~isfield(paramet,'A')
        paramet.A=ones(1,nm);
    end
end

paramet.k=1;
for k=1:nm
    S=SS(1:end,k);
    paramet.metp=find(paramet.G(k,:));
    paramet.metd=find(paramet.H(k,:));
    paramet.alfat=paramet.A(k);
    paramet.betat=paramet.B(k);
    result(k)=EO_child1(X,S,paramet);
end
