# Supplementary material for: Identification of neutral biochemical network models from time series data
Source: BMC Syst Biol. 2009 May 5;3:47. doi: 10.1186/1752-0509-3-47 (PMC2694766; doi:10.1186/1752-0509-3-47)
Supplement: Additional file 2 — Optimization algorithm implementation. This additional file provide the Matlab scripts of the optimization algorithm proposed in the main text. [file 1752-0509-3-47-S2.zip › EO_maintest.m]

function result=EO_mainf(signal,der,paramet)
%INPUT
% signal - matrix formed by the metabolite time series(firt column=time; )
%der - matrix formed by the metabolite slope points(derivatives)
%paramet - structure
%paramet.met -  metabolites that make part of the optimization process(default: all metabolites of the matrix signal)
%paramet.ubB - upper bounder for Beta(default=100)
%paramet.lbB - lower bounder for Beta(default=0.1)
%paramet.ubH - upper bounder for h's(default=-2)
%paramet.lbH - lower bounder for h's(default=2)
%paramet.iter - number of iterations of the optimization algorithm(default=200)
%paramet.n_model - number of models created by the algorithm
%update 09/10/2009

[np,nm]=size(signal);
if nargin < 3
    paramet.iter=10;
    paramet.ubfi=600;
    paramet.lbfi=-600;
    paramet.n_model=1;
    paramet.ubB=100;
    paramet.ubk=0.5;
    paramet.lbk=-0.5;
    paramet.int=[];
    paramet.k=1;
    paramet.minN=0;
    
    %metp=ones(nm,nm);
    metp=zeros(nm,nm);
    %metp(1,[1])=1;
    metp(2,[1 4])=1;

    metp(3,[1 2 3 4])=1;%1
    metp(4,[3 4])=1;
    metp(5,[3 4 5])=1;%1
    metp(6,[4 6])=1;
    %metd=ones(nm,nm);
    metd=zeros(nm,nm);
    metd(1,[1 2 4])=1;
    metd(2,[2 3 4])=1;

    metd(3,[3 4])=1;
    metd(4,[1 4])=1;
    %metd(5,[3 4])=1;
    %metd(6,[4 5])=1;
    alfat=ones(1,nm);
    %alfat(1)=0;
    betat=ones(1,nm);
    %betat(5:6)=0;
    

end

paramet.reg=0.00001;
X1=signal;%metabolite time series
SS=der;%derivative

g(1:nm,1:nm,1:paramet.n_model)=0;
h(1:nm,1:nm,1:paramet.n_model)=0;

%Regression Matrices-------------------------
L(1:np,1)=1;    
L(:,2:nm+1)=log(X1);
%___________________________________________
%Tikhonov regularization with the Identity matrix
C=inv(L'*L + paramet.reg*eye(nm+1)) * L';
%C=inv(L'*L) * L';
%C=inv(L'*L + 0.00000000001*( -diff(eye(nm+2))*diff(eye(nm+2))' ) ) * L';
W=L*C;
[EV,ED]=eig(W);
EigS=EV(:,find(abs(abs(diag(ED)) - 1)  < 1e-2));
paramet.MPE=inv(EigS'*EigS)*EigS';
paramet.L=L;
paramet.W=W;
paramet.EigS=EigS;
paramet.C=C;
for k=1:nm
    S=SS(1:end,k);
    paramet.metp=find(metp(k,:));
    paramet.metd=find(metd(k,:));
    paramet.betat=betat(k);
    paramet.alfat=alfat(k);
    result(k)=EO_child1(X1,S,paramet);
end
