# Supplementary material for: Identification of neutral biochemical network models from time series data
Source: BMC Syst Biol. 2009 May 5;3:47. doi: 10.1186/1752-0509-3-47 (PMC2694766; doi:10.1186/1752-0509-3-47)
Supplement: Additional file 2 — Optimization algorithm implementation. This additional file provide the Matlab scripts of the optimization algorithm proposed in the main text. [file 1752-0509-3-47-S2.zip › ES_test.asv]

%clear all
load new_lact_filtered1.mat
met1=[2 3 4 5 6 7 8];
int1=1:96;
TS1=TS(int1,met1);
der1=central_diff(TS1(:,1:end),TS(int1,1));
% paramet.G=[0 0 0 0 0 0;...
%            1 0 0 1 0 0;...
%            0 1 0 0 0 0;...
%            0 0 1 0 0 0;...
%            0 0 0 1 1 0;...
%            0 0 0 1 0 1];

paramet.G=[0 0 0 0 0 0 0;...
           1 0 0 1 1 0 0;...
           0 1 0 0 0 0;...
           0 0 1 0 0 0;...
           0 0 0 1 1 0;...
           0 0 0 1 0 1];

paramet.H=[1 0 0 1 1 0 0;...
           0 1 0 0 0 0 0;...
           0 0 1 0 0 0;...
           1 0 0 1 0 0;...
           0 0 0 0 0 0;...
           0 0 0 0 0 0];


% paramet.H=[1 0 0 1 0 0;...
%            0 1 0 0 0 0;...
%            0 0 1 0 0 0;...
%            1 0 0 1 0 0;...
%            0 0 0 0 0 0;...
%            0 0 0 0 0 0];
       
result=EO_mainf(TS1,der1,paramet);
%result=EO_maintest(TS1,der1);
for k=1:length(met1)
    Alfa(k)=result(k).alfa;
    Betta(k)=result(k).beta;
    g(k,:)=result(k).g;
    h(k,:)=result(k).h;
    error(k)=result(k).error;
end
x0=TS1(1,:);
timeI=0:0.5:50;
options=odeset('Jacobian', @(t,x) Ssystem_jacobian(t,x,Alfa,g,Betta,h));
[TI,XI] = ode23s( @(t,x) SsystemSym(t,x,Alfa,g,Betta,h),timeI,x0, options );
figure
plot(TI,XI)
