# Supplementary material for: Identification of neutral biochemical network models from time series data
Source: BMC Syst Biol. 2009 May 5;3:47. doi: 10.1186/1752-0509-3-47 (PMC2694766; doi:10.1186/1752-0509-3-47)
Supplement: Additional file 2 — Optimization algorithm implementation. This additional file provide the Matlab scripts of the optimization algorithm proposed in the main text. [file 1752-0509-3-47-S2.zip › Ssystem_jacobian.m]

function J=Ssystem_jacobian(t,x,alfa,g,beta,h)

nm=length(alfa);

for i=1:nm
    for j=1:nm
        if g(i,j) ~= 0
            g_aux=g(i,:);
            g_aux(i,j)=g(i,j)-1;
            alfaterm=alfa(i)*g_aux(i,j)*prod(x.^( g_aux(i,:)' )  );
        else
            alfaterm=0;
        end
        
        if h(i,j) ~= 0
            h_aux=h(i,:);
            h_aux(i,j)=h(i,j)-1;
            betaterm=beta(i)*h_aux(i,j)*prod(x.^( h_aux(i,:)' )  );
        else
            betaterm=0;
        end
                   
        J(i,j)=alfaterm - betaterm;
        clear alfaterm;clear betaterm;
    end
end
