# Supplementary material for: Identification of neutral biochemical network models from time series data
Source: BMC Syst Biol. 2009 May 5;3:47. doi: 10.1186/1752-0509-3-47 (PMC2694766; doi:10.1186/1752-0509-3-47)
Supplement: Additional file 2 — Optimization algorithm implementation. This additional file provide the Matlab scripts of the optimization algorithm proposed in the main text. [file 1752-0509-3-47-S2.zip › ssystem_set.m]

function ss=ssystem_set(alfa,g,beta,h,MET)

[tr,tc]=size(g);
if tc == 1
    g=g';
end
[tr,tc]=size(h);
if tc == 1
    h=h';
end

[nm,np]=size(MET);
for i=1:nm
    G(i,:)=g;
    H(i,:)=h;    
end

ss=( alfa*prod(MET.^G,2) - beta*prod(MET.^H,2) );
