# Supplementary material for: Identification of neutral biochemical network models from time series data
Source: BMC Syst Biol. 2009 May 5;3:47. doi: 10.1186/1752-0509-3-47 (PMC2694766; doi:10.1186/1752-0509-3-47)
Supplement: Additional file 2 — Optimization algorithm implementation. This additional file provide the Matlab scripts of the optimization algorithm proposed in the main text. [file 1752-0509-3-47-S2.zip › SsystemSym.m]

function dX= SsystemSym(t,x,alfa,g,beta,h)

nm=length(alfa);
v(1:nm)=0;
%v(1:3)=0.000000001;
%v(3)=0.0000000000001;
for i=1:nm
    dX(i)=alfa(i)*prod(x.^( g(i,:)' )  ) - beta(i)*prod(x.^( h(i,:)' ) ) + v(i);
end
dX=dX';
    % 0.00000001;
