# Supplementary material for: Identification of neutral biochemical network models from time series data
Source: BMC Syst Biol. 2009 May 5;3:47. doi: 10.1186/1752-0509-3-47 (PMC2694766; doi:10.1186/1752-0509-3-47)
Supplement: Additional file 2 — Optimization algorithm implementation. This additional file provide the Matlab scripts of the optimization algorithm proposed in the main text. [file 1752-0509-3-47-S2.zip › topology_fit.m]

function [result]=topology_fit(par,X,S,paramet)

[np,nm]=size(X);
if paramet.k == 0

    vp=paramet.C*paramet.EigS*par;
    beta=exp(vp(1));
    h(1:nm)=0;
    h(paramet.metd)=vp(2:end);
    aux1=(S + ssystem_set( 0,zeros(1,nm),-beta,h,X) );
    yd=log( aux1 );

    bd=paramet.C*yd;
    g(1:nm)=0;

    g(paramet.metp)=bd(2:end)';
    alfa=exp( bd(1) );
else
    vd=paramet.Cd*paramet.EigSd*par;
    beta=exp(vd(1));
    h(1:nm)=0;
    h(paramet.metd)=vd(2:end);
    aux1=(S + ssystem_set( 0,zeros(1,nm),-beta,h,X) );
    yd=log( aux1 );
    bd=paramet.Cp*yd;
    g(1:nm)=0;
    g(paramet.metp)=bd(2:end)';
    alfa=exp( bd(1) );
    
end
res=ssystem_set( alfa,g,beta,h,X);
result.TP=ssystem_set( alfa,g,0,h,X);
result.TD=ssystem_set( 0,g,beta,h,X);
error=(res-S)'*(res-S);
result.alfa=alfa;
result.beta=beta;
result.g=g;
result.h=h;
result.error=error;
result.points=res;
