# Supplementary material for: Identification of neutral biochemical network models from time series data
Source: BMC Syst Biol. 2009 May 5;3:47. doi: 10.1186/1752-0509-3-47 (PMC2694766; doi:10.1186/1752-0509-3-47)
Supplement: Additional file 2 — Optimization algorithm implementation. This additional file provide the Matlab scripts of the optimization algorithm proposed in the main text. [file 1752-0509-3-47-S2.zip › hessian_decoupled.m]

function H=hessian_decoupled(S,EigS,delta)
%Jacobian of decoupled system to one vector space
MPEigS=inv(EigS'*EigS)*EigS';
IDEN=EigS*MPEigS;
aux1=S + exp(EigS*delta); 
nm=length(delta);
f=(exp(IDEN*log(aux1)) - exp(EigS*delta) - S);

for i=1:nm
    d1f=(IDEN * ( ((aux1).^-1) .*  exp(EigS*delta) .* EigS(:,i)) ) - exp(EigS*delta) .* EigS(:,i);
    for j=1:nm
        d1ff =(IDEN * ( ((aux1).^-1) .*  exp(EigS*delta) .* EigS(:,i)) ) - exp(EigS*delta) .* EigS(:,j);
        H(i,j)= -(IDEN * ( ( ( ((aux1).^-1) .*  exp(EigS*delta) ).^2 ).* EigS(:,i).*EigS(:,j)  - ...
         ( ((aux1).^-1) .*  exp(EigS*delta) .* EigS(:,i) .*EigS(:,j) )  ) )' *f + d1f'*d1ff;
    end
end
